# Supplementary material for: Differentiation Induction of Mesenchymal Stem Cells by a Au Delivery Platform
Source: Cells. 2023 Jul 19;12(14):1893. doi: 10.3390/cells12141893 (PMC10378595; doi:10.3390/cells12141893)
Supplement: Supplementary file 1 [file cells-12-01893-s001.zip]

Archive with 1 entries (1 files):
- cells-2365470-supplementary.pdf
